# Supplementary material for: Building a natural repellent: effects of varying alarm cue exposure on swim activity and spatial avoidance in an invasive fish
Source: Conserv Physiol. 2025 Apr 23;13(1):coaf028. doi: 10.1093/conphys/coaf028 (PMC12017796; doi:10.1093/conphys/coaf028)
Supplement: Web_Material_coaf028 [file web_material_coaf028.zip]

Archive with 1 entries (1 files):
- Feder_Wagner_Supplementary Data_Revision1_Cons Phys.xlsx
