# Supplementary material for: Building a natural repellent: effects of varying alarm cue exposure on swim activity and spatial avoidance in an invasive fish
Source: Conserv Physiol. 2025 Apr 23;13(1):coaf028. doi: 10.1093/conphys/coaf028 (PMC12017796; doi:10.1093/conphys/coaf028)
Supplement: Web_Material_coaf028 [file web_material_coaf028.zip › Feder_Wagner_Supplementary Data_Revision1_Cons Phys.xlsx]

## Sheet: Supplementary Data
Treatment	ID	Length	Weight	BodyCondition	1.pre	2.pre	3.pre	PreComposite	1.post	2.post	3.post	PostComposite	PreBreach	PostBreach	PreST	PostST
AC	2.01	50	242	4.84	0.373903	0.626097	0	1.6261	0.640679	0.0517613	0.307559	1.66688	3.59132	1.23036	0.399036	0.123036
AC	2.02	52	243	4.67308	0.847678	0.152322	0	1.15232	0.0087701	0.862322	0.128908	2.12014	0	1.10148	0	0.100134
AC	2.03	34	75	2.20588	0	1	0	2	0	0.562071	0.437929	2.43793	2.01694	1.78535	0	0
AC	2.04	41	126.5	3.08537	0	0.399837	0.600163	2.60016	0	0.257958	0.742042	2.74204	3.00529	4.41507	0	0
AC	2.05	47	228.5	4.8617	1	0	0	1	0.969598	0.0304023	0	1.0304	0	0	0	0
AC	2.08	42	140.5	3.34524	0.656435	0.343565	0	1.34356	0.546187	0.237185	0.216628	1.67044	0.820527	1.20913	0	0
AC	2.09	45	187	4.15556	0.655076	0.344924	0	1.34492	0.987065	0.012935	0	1.01293	0	0	0.201045	0.100167
AC	2.1	47	204	4.34043	1	0	0	1	1	0	0	1	0	0	0	0
AC	2.11	44	151.5	3.44318	0	0.913633	0.0863674	2.08637	0	0.702337	0.297663	2.29766	0.6097	1.40479	0	0
AC	2.12	45	227	5.04444	1	0	0	1	0.645154	0.354846	0	1.35485	0	0.199924	0	0
AC	8.01	46	216	4.69565	0.716454	0.283546	0	1.28355	0.521102	0.164863	0.314035	1.79293	1.50832	1.40522	0	0
AC	8.02	47	208	4.42553	0.0840233	0.815975	0.100002	2.01598	0.182466	0.394621	0.422913	2.24045	3.63068	3.48336	0.403409	0.199049
AC	8.03	48	201	4.1875	0.581898	0.182054	0.236048	1.65415	0.67281	0.0914657	0.235724	1.56291	0.598534	0.898174	0	0
AC	8.05	53	326.5	6.16038	0.250854	0.489083	0.260063	2.00921	0.483347	0.276662	0.239991	1.75664	1.21226	1.40246	0	0.100176
AC	8.06	48	225	4.6875	0.499214	0.26852	0.232266	1.73305	0.416682	0.118681	0.464637	2.04795	1.58168	1.84117	0	0.0969036
AC	8.07	41	127	3.09756	0.778717	0.221283	0	1.22128	0.230317	0.749362	0.0203214	1.79	0.798687	3.55655	0	0
AC	8.08	43	145	3.37209	0.0234787	0.261756	0.714765	2.69129	0.0114032	0.236755	0.751841	2.74044	4.83267	2.99101	0	0.249251
AC	8.09	47	177	3.76596	0.937611	0.0623887	0	1.06239	0.559267	0.235689	0.205044	1.64578	0	1.39196	0	0.0994258
AC	8.1	52	258	4.96154	0.572391	0.400005	0.0276039	1.45521	0.0874812	0.786326	0.126193	2.03871	1.40597	2.79903	0	0.499826
AC	8.11	45	155	3.44444	1	0	0	1	0.545857	0.24636	0.207784	1.66193	0	1.39366	0	0
AC	8.12	52	215	4.13462	0.508923	0.264381	0.226696	1.71777	0.414855	0.184594	0.40055	1.98569	1.20487	1.40656	0	0
HL	4.01	46	181.5	3.94565	0	1	0	2	0	0.5942	0.4058	2.4058	3.34724	1.92995	0.393793	0.203152
HL	4.02	47	246	5.23404	0.415732	0.191999	0.392269	1.97654	0.473015	0.0332444	0.493741	2.02073	3.81455	3.40968	0.200766	0.100285
HL	4.03	43	177	4.11628	0.0124843	0.927569	0.0599464	2.04746	0.187835	0.446977	0.365187	2.17735	1.79869	0.801402	0	0
HL	4.04	52	268.5	5.16346	0.0685637	0.55935	0.372086	2.30352	0.198116	0.158917	0.642967	2.44485	2.20763	2.68753	0.200694	0
HL	4.05	46	190.5	4.1413	0.141343	0.858657	0	1.85866	0.208293	0.599501	0.192206	1.98391	2.94146	1.71291	0	0.107057
HL	4.07	45	192	4.26667	1	0	0	1	0.0113402	0.678145	0.310514	2.29917	0	3.4288	0	0
HL	4.08	44.5	164.5	3.69663	1	0	0	1	1	0	0	1	0	0	0	0
HL	4.09	50	210	4.2	0	0.990019	0.00998116	2.00998	0.0208402	0.300118	0.679042	2.6582	3.39473	0.900513	0	0
HL	4.1	44	190	4.31818	0	0.234123	0.765877	2.76588	0.140436	0.25241	0.607155	2.46672	1.80821	1.50469	0	0.200625
HL	4.11	35	83	2.37143	0	0.705646	0.294354	2.29435	0.0897707	0.487535	0.422695	2.33292	3.21372	2.29452	0	0
HL	6.01	44	173	3.93182	0.196346	0.203855	0.599799	2.40345	0.25623	0.276504	0.467266	2.21104	3.4089	2.49007	0	0
HL	6.02	49	206	4.20408	0.44795	0	0.55205	2.1041	0.389619	0.0902106	0.52017	2.13055	2.4204	3.55506	0	0
HL	6.03	52	265	5.09615	0	0.648069	0.351931	2.35193	0	0.592733	0.407267	2.40727	3.15062	2.36633	0	0.147895
HL	6.04	49	190	3.87755	0.140516	0.859484	0	1.85948	0.0957828	0.743194	0.161023	2.06524	1.31881	1.70655	0	0.100385
HL	6.06	38	72	1.89474	0.0670026	0.820793	0.112205	2.0452	0.39469	0.467731	0.137579	1.74289	2.41221	1.66411	0	0
HL	6.07	48	198.5	4.13542	0.079965	0.86196	0.0580746	1.97811	0.107695	0.464986	0.42732	2.31963	5.25288	4.12456	0.606101	0.201198
HL	6.09	47	195.5	4.15957	0	1	0	2	0.00648518	0.53895	0.454565	2.44808	1.1981	0.830546	0	0.103818
HL	6.1	42	115.5	2.75	0.36389	0.0545973	0.581513	2.21762	0.518455	0.0552832	0.426262	1.90781	2.82382	1.20614	0.605105	0.301535
HL	6.11	46	198	4.30435	0.171101	0.828899	0	1.8289	0.324472	0.384347	0.291181	1.96671	5.18336	2.59592	0	0.0998432
HL	6.12	47	196.5	4.18085	0	1	0	2	0	0.688915	0.311085	2.31109	4.23913	3.00283		0.600567
HL	6.13	44	187.5	4.26136	0	1	0	2	0	0.976617	0.0233832	2.02338	4.82233	7.51551	0	0.100207
HL	6.14	51	229	4.4902	0.349935	0.588523	0.0615419	1.71161	0.120426	0.71637	0.163204	2.04278	2.63086	3.68808	0	0
Pulse	3.01	43	148	3.44186	0	0.355307	0.644693	2.64469	0.0567753	0.210006	0.733218	2.67644	1.80169	0.994545	0	0.298364
Pulse	3.02	46	172	3.73913	0.451306	0.254805	0.293888	1.84258	0.141883	0.473748	0.384369	2.24249	0.799379	1.56194	0	0
Pulse	3.03	51	234	4.58824	0.565067	0.0903014	0.344632	1.77957	0.424828	0.15795	0.417222	1.99239	0.795374	1.28688	0	0.197982
Pulse	3.04	52	272.5	5.24038	0.443297	0.277096	0.279607	1.83631	0.567712	0.264247	0.168041	1.60033	2.00359	0.70355	0	0.117258
Pulse	3.05	47	176.5	3.75532	0.0486217	0.266554	0.684824	2.6362	0	0.453294	0.546706	2.54671	8.04772	7.28367	0	0
Pulse	3.06	45	167.5	3.72222	0.402865	0.161797	0.435338	2.03247	0.573715	0.127824	0.29846	1.72474	2.40223	2.14047	0	0.142698
Pulse	3.07	46	212	4.6087	0.722119	0.0906789	0.187202	1.46508	0.612463	0.139191	0.248346	1.63588	0.806094	0.730808	0	0
Pulse	3.08	46	217	4.71739	1	0	0	1	1	0	0	1	0	0	0	0
Pulse	3.09	48	183.5	3.82292	0.465892	0.160154	0.373954	1.90806	0.507654	0.179883	0.312463	1.80481	1.80795	1.96017	0.200883	0.206333
Pulse	3.1	49	256	5.22449	0.354108	0.572129	0.073763	1.71966	0.441472	0.378917	0.179611	1.73814	2.78626	2.11522	0	0.100725
Pulse	3.11	43	133	3.09302	1	0	0	1	1	0	0	1	0	0	0	0
Pulse	3.12	45	177.5	3.94444	0.343472	0.10886	0.547668	2.2042	0.564372	0.0266365	0.408991	1.84462	4.45594	2.65595	0	0
Pulse	5.01	52	262.5	5.04808	0	0.289493	0.710507	2.71051	0	0.154571	0.845429	2.84543	4.40726	3.51089	0.20033	0.200622
Pulse	5.02	44	154.5	3.51136	0	0.388508	0.611492	2.61149	0.0818871	0.415227	0.502886	2.421	1.9969	1.79566	0	0.199518
Pulse	5.03	46	205	4.45652	0.467341	0.326761	0.205899	1.73856	0.106924	0.57037	0.322705	2.21578	1.56875	2.72334	0.196094	0.314232
Pulse	5.04	49	245	5	0.139619	0.449107	0.411274	2.27165	0.316401	0.24259	0.441009	2.12461	1.81682	1.74411	0	0.134162
Pulse	5.05	45	169	3.75556	0.240365	0.729595	0.0300394	1.78967	0.233137	0.297947	0.468916	2.23578	2.8043	2.80856	0	0.108021
Pulse	5.06	49	223.5	4.56122	0.355738	0.316262	0.328001	1.97226	0.190913	0.233863	0.575224	2.38431	3.02036	1.70827	0	0.100487
Pulse	5.07	50	267	5.34	1	0	0	1	1	0	0	1	0	0	0	0
Pulse	5.09	49	247	5.04082	0.490787	0.509213	0	1.50921	0.267744	0.657482	0.0747739	1.80703	1.2081	1.80468	0	0
Pulse	5.1	47	217	4.61702	1	0	0	1	0.641506	0.342388	0.0161065	1.3746	0	0.693963	0	0
Pulse	5.11	41	153	3.73171	1	0	0	1	1	0	0	1	0	0	0	0
Pulse	5.12	50	243.5	4.87	0.162329	0.788903	0.0487679	1.88644	0.0234702	0.664951	0.311578	2.28811	6.45977	5.73426	0.605604	0.201202
Water	1.01	49	208	4.2449	0	1	0	2	0	0.857273	0.142727	2.14273	5.06244	4.46822	0	0.22914
Water	1.02	46	175	3.80435	0	0.6851	0.3149	2.3149	0.119225	0.463105	0.41767	2.29845	2.20574	2.10114	0	0
Water	1.03	51	252	4.94118	0.0116061	0.500018	0.488376	2.47677	0.00205368	0.566843	0.431104	2.42905	0.995094	1.28355	0	0.0987347
Water	1.04	46	207.5	4.51087	0.247957	0.543645	0.208398	1.96044	0.0750536	0.762838	0.162108	2.08705	3.36115	4.47853	0	0.298569
Water	1.05	52	253	4.86538	0	0.699002	0.300998	2.301	0	0.26973	0.73027	2.73027	2.00681	0.601304	0	0
Water	1.06	43	131.5	3.05814	0	0.947957	0.0520433	2.05204	0	0.547081	0.452919	2.45292	3.62624	2.62631	0.201458	0.342562
Water	1.07	46	197	4.28261	0.179826	0.820174	0	1.82017	0.0071213	0.992879	0	1.99288	1.01788	2.71511	0.203577	0
Water	1.08	50	220	4.4	0.50044	0.388638	0.110922	1.61048	0.0710567	0.193477	0.735467	2.66441	1.8016	3.51071	0	0
Water	1.09	54	274	5.07407	0.283586	0.716414	0	1.71641	0	1	0	2	2.00183	3.61804	0	0.106413
Water	1.1	36	77	2.13889	0.0407942	0.959206	0	1.95921	0	0.29675	0.70325	2.70325	1.99857	4.20726	0.599572	1.1019
Water	1.11	43	158	3.67442	0.348899	0.387161	0.26394	1.91504	0.647316	0.0410369	0.311647	1.66433	1.1991	0.734901	0	0
Water	1.12	47	214.5	4.56383	0.356213	0.575227	0.0685595	1.71235	0	0.972908	0.0270918	2.02709	2.60886	3.45876	0.200682	0.314432
Water	7.01	45	189	4.2	0.0291563	0.7527	0.218144	2.18899	0.15411	0.30902	0.536869	2.38276	2.39832	2.07687	0	0.0988986
Water	7.02	41	149	3.63415	0	0.710658	0.289342	2.28934	0.0470602	0.307533	0.645407	2.59835	5.07666	5.34469	0	0.403373
Water	7.03	44	161	3.65909	0	1	0	2	0	0.8049	0.1951	2.1951	5.04276	4.76419	0	0.297762
Water	7.05	48	209.5	4.36458	0.433487	0.523843	0.0426705	1.60918	0.469934	0.185954	0.344111	1.87418	0.803398	1.09596	0	0.199265
Water	7.06	43	152	3.53488	0.465281	0.17372	0.361	1.89572	0	0.534915	0.465085	2.46509	0.406806	2.39319	0	0
Water	7.11	42	164.5	3.91667	0.757395	0.0184373	0.224168	1.46677	0.878777	0.0358176	0.0854056	1.20663	0.88499	0.200005	0	0
Water	9.13	47	201	4.2766	1	0	0	1	1	0	0	1	0	0	0	0
Water	9.14	42	131	3.11905	0.0701397	0.483726	0.446134	2.37599	0.101073	0.434857	0.46407	2.363	2.40628	2.168	0	0.103238

## Sheet: MetaData
Meta Data/Variable Description
Treatment	Conditioning Treatment (AC=Continuous Alarm Cue, HL = Pulse Low/High Alarm Cue, Pulse = Pulse On/Off Alarm Cue, Water = Continuous Water)
ID	Unique trial identification number
Length	Length of fish (nose tip to end of tail) in cm
Weight	Mass of fish in g
Body Condition	Weight / Length (g/cm)
1.pre	Proportion of time spent in activity level 1 during baseline period
2.pre	Proportion of time spent in activity level 2 during baseline period
3.pre	Proportion of time spent in activity level 3 during baseline period
PreComposite	Composite activity score for baseline period. (∝ AL1 × 1) + (∝ AL2 × 2) + (∝ AL3 × 3) = CAS
1.post	Proportion of time spent in activity level 1 during re-exposure
2.post	Proportion of time spent in activity level 2 during re-exposure
3.post	Proportion of time spent in activity level 3 during re-exposure
PostComposite	Composite activity score for AC re-exposure. (∝ AL1 × 1) + (∝ AL2 × 2) + (∝ AL3 × 3) = CAS
PreBreach	Per minute rate of expression of breaching behavior during baseline period.
PostBreach	Per minute rate of expression of breaching behavior during alarm cue re-exposure
PreST	Per minute rate of expression of sharp turn behavior during baseline period.
PostST	Per minute rate of expression of sharp turn behavior during alarm cue re-exposure
